# Supplementary material for: Sea Buckthorn Fermented Milk with Lactiplantibacillus plantarum YHG-87 Mitigates Symptoms of DSS-Induced Ulcerative Colitis Disease in Mice
Source: Foods. 2025 Nov 5;14(21):3791. doi: 10.3390/foods14213791 (PMC12610435; doi:10.3390/foods14213791)
Supplement: Supplementary file 1 [file foods-14-03791-s001.zip]

Archive with 2 entries (2 files):
- Data table.pdf
- Figure S1.pdf
